# Supplementary material for: Features of Chaperone Induction by 9-Aminoacridine and Acridine Orange
Source: Biosensors (Basel). 2025 Dec 6;15(12):800. doi: 10.3390/bios15120800 (PMC12730382; doi:10.3390/bios15120800)
Supplement: Supplementary file 1 [file biosensors-15-00800-s001.zip]

Archive with 1 entries (1 files):
- biosensors-3993847-supplementary.pdf
